# Supplementary material for: Novel Dolphin Tupavirus from Stranded Atlantic White-Sided Dolphin with Severe Encephalitis, Canada, 2024
Source: Emerg Infect Dis. 2025 Nov;31(11):2144–8. doi: 10.3201/eid3111.251203 (PMC12704545; doi:10.3201/eid3111.251203)
Supplement: Appendix 2 — Data from study of novel dolphin tupavirus from a stranded Atlantic white-sided dolphin with severe encephalitis, Canada, 2024. [file 25-1203-Techapp-s2.xlsx]

## Sheet: Appendix 2 Table 1
Article DOI: https://doi.org/10.3201/eid3111.251203
EID cannot ensure accessibility for supplementary materials supplied by authors. Readers who have difficulty accessing supplementary content should contact the authors for assistance.
Novel Dolphin Tupavirus from Stranded Atlantic White-Sided Dolphin with Severe Encephalitis, Canada, 2024
Appendix 2
Appendix 2 Table 1. Hydrophobic score of small hydrophobic protein (SH) in tupaviruses
Species	Virus	Accession no.	Size	% hydrophobic AA	Hydrophathy index
Tupavirus delphini	dolphin tupavirus	PV683224	213NT/71AA	60.56	0.566
Tupavirus tupaia	tupaia rhabdovirus	AY840978.1	279NT/93AA	55.91	0.671
Tupavirus pearsonii	Wufeng Rhinolophus pearsonii tupavirus 1	MZ328291.1	285NT/95AA	56.84	0.813
Tupavirus sp.	Wufeng bat tupavirus 1	OQ715688.1	285NT/95AA	56.84	0.813
Tupavirus laniger	Wenzhou Myotis laniger tupavirus 1	OM030290.1	273NT/91AA	53.83	0.521
Tupavirus klamath	Klamath virus	KM204999.1	276NT/92AA	54.35	0.42
Tupavirus durham	Durham virus	FJ952155.1	231NT/77AA	57.14	0.79

## Sheet: Appendix 2 Table 2
Article DOI: https://doi.org/10.3201/eid3111.251203
Appendix 2 Table 2. Sequences from reference rhabdoviruses used in study of novel dolphin tupavirus from stranded Atlantic white-sided dolphin with severe encephalitis, Canada
GenBank AA accession no.	GenBank NT accession no.	Virus name	GenBank sequence record title	Length, AA
AAD56771.1	AF147498	Snakehead virus	polymerase protein [Snakehead virus]	1983
AAK60424.1	U18101	Sprivirus cyprinus	polymerase [Sprivirus cyprinus]	2095
AAN16984.1	AF473864	Vesicular stomatitis Indiana virus	L polymerase protein [Vesicular stomatitis Indiana virus]	2109
AAX47602.1	AY840978	Tupaia virus	RNA polymerase [Tupaia virus]	2107
ABD67436.1	DQ097384	Sprivirus cyprinus	RNA-dependent RNA polymerase [Sprivirus cyprinus]	2095
ABO65247.1	EF157976	European bat 1 lyssavirus	L protein [European bat 1 lyssavirus]	2127
ABO65252.1	EF157977	European bat 2 lyssavirus	L protein [European bat 2 lyssavirus]	2127
ABV01365.1	EF612701	Hapavirus wongabel	RNA-dependent RNA polymerase [Hapavirus wongabel]	2118
ABV03821.1	EF614258	Lyssavirus caucasicus	polymerase [Lyssavirus caucasicus]	2127
ABV03822.1	EF614259	Lyssavirus aravan	polymerase [Lyssavirus aravan]	2127
ABV03823.1	EF614260	Lyssavirus irkut	polymerase [Lyssavirus irkut]	2127
ABV03824.1	EF614261	Lyssavirus khujand	polymerase [Lyssavirus khujand]	2127
ABV56129.1	EF687738	Lettuce yellow mottle virus	L protein [Lettuce yellow mottle virus]	2068
ABW24037.1	EU177782	Sprivirus cyprinus	L protein [Sprivirus cyprinus]	2101
ABY86625.1	EU259198	Lyssavirus lagos	polymerase [Lyssavirus lagos]	2127
ABZ81206.1	EU293117	Lyssavirus mokola	polymerase [Lyssavirus mokola]	2127
ACA03778.3	EU311738	Lyssavirus rabies	RNA dependent RNA polymerase [Lyssavirus rabies]	2128
ACB47438.1	EU373657	Cocal virus	L polymerase protein [Cocal virus]	2108
ACB47443.1	EU373658	Vesicular stomatitis Alagoas virus	L polymerase protein [Vesicular stomatitis Alagoas virus]	2108
ACF37251.1	EU849003	Vesicular stomatitis Indiana virus	L protein [Vesicular stomatitis Indiana virus]	2109
ACK77585.1	FJ478454	Recombinant vesicular stomatitis Indiana virus rVSV-G/GFP	polymerase [Recombinant vesicular stomatitis Indiana virus rVSV-G/GFP]	2109
ACS70797.1	FJ905105	Lyssavirus Ozernoe	polymerase [Lyssavirus Ozernoe]	2127
ACU65438.1	GQ375258	Drosophila melanogaster sigmavirus	RNA-dependent RNA polymerase [Drosophila melanogaster sigmavirus]	2129
ACU65444.1	GQ410979	Drosophila obscura sigmavirus	RNA-dependent RNA polymerase [Drosophila obscura sigmavirus]	2146
ACX83613.1	FJ715959	Hapavirus ngaingan	RNA-dependent RNA polymerase [Hapavirus ngaingan]	2105
ACZ81402.1	FJ985748	Moussa virus	RNA polymerase [Moussa virus]	2141
ACZ81407.1	FJ985749	Moussa virus	RNA polymerase [Moussa virus]	2141
ADB88761.1	FJ952155	Durham virus	RNA polymerase, partial [Durham virus]	2084
ADD84511.1	GU170201	Lyssavirus shimoni	polymerase protein [Lyssavirus shimoni]	2127
ADE45274.1	GU734660	Potato yellow dwarf nucleorhabdovirus	RNA-dependent RNA polymerase [Potato yellow dwarf nucleorhabdovirus]	1931
ADU05406.1	HQ003891	Scophthalmus maximus rhabdovirus	RNA-dependent RNA polymerase [Scophthalmus maximus rhabdovirus]	2116
ADU55582.1	HQ450386	Lyssavirus rabies	L protein [Lyssavirus rabies]	2127
AED98393.1	HM627187	Chandipura virus Dak AR D 111125	RNA-dependent RNA polymerase [Chandipura virus Dak AR D 111125]	2092
AEG25349.1	HM566194	Vesiculovirus jurona	polymerase [Vesiculovirus jurona]	2090
AEG25355.1	HM566195	Vesiculovirus perinet	polymerase [Vesiculovirus perinet]	2094
AEI17640.1	HM474855	Kotonkan virus	L protein [Kotonkan virus]	2128
AEI17649.1	HM856902	Obodhiang virus	L protein [Obodhiang virus]	2138
AEL79469.1	JF311903	Lyssavirus bokeloh	polymerase [Lyssavirus bokeloh]	2127
AFH89680.1	JF911700	Vesiculovirus bogdanovac	RNA-dependent RNA polymerase [Vesiculovirus bogdanovac]	2101
AFK93192.1	JN986749	Lyssavirus duvenhage	polymerase [Lyssavirus duvenhage]	2127
AFN24304.1	JQ685954	Lyssavirus rabies	polymerase [Lyssavirus rabies]	2127
AFN24404.1	JQ685975	Lyssavirus rabies	polymerase [Lyssavirus rabies]	2127
AFO67851.1	JX121112	Vesicular stomatitis New Jersey virus	L polymerase protein [Vesicular stomatitis New Jersey virus]	2109
AFQ62098.1	JX193798	Ikoma lyssavirus	polymerase [Ikoma lyssavirus]	2126
AFR23540.1	JN935380	Adelaide River virus	polymerase [Adelaide River virus]	2144
AFR67096.1	JQ941664	Kimberley virus	L protein [Kimberley virus]	2139
AFR67117.1	JQ941707	Malakal virus	L protein [Malakal virus]	2139
AFS68381.1	JX431885	Hapavirus flanders	polymerase [Hapavirus flanders]	2104
AFV52389.1	JX403908	Drosophila melanogaster sigmavirus	RNA-dependent RNA polymerase [Drosophila melanogaster sigmavirus]	2129
AFV52541.1	JX403934	Drosophila melanogaster sigmavirus	RNA-dependent RNA polymerase [Drosophila melanogaster sigmavirus]	2129
AGE10373.1	KC113517	Tench rhabdovirus	RNA polymerase [Tench rhabdovirus]	2095
AGE10378.1	KC113518	grass carp rhabdovirus	RNA polymerase [grass carp rhabdovirus]	2095
AGI04018.1	KC412247	Vesiculovirus malpais	RNA-dependent RNA-polymerase [Vesiculovirus malpais]	2095
AGI55876.1	KC685626	Paralichthys olivaceus rhabdovirus	RNA-dependent RNA polymerase [Paralichthys olivaceus rhabdovirus]	1984
AGI97138.1	KC519324	Hybrid snakehead virus	RNA-dependent RNA polymerase [Hybrid snakehead virus]	2078
AGN91973.1	KF209276	Citrus leprosis virus nuclear type	polymerase [Citrus leprosis virus nuclear type]	1877
AGQ16847.1	KF155003	European bat 1 lyssavirus	polymerase [European bat 1 lyssavirus]	2127
AGQ16852.1	KF155004	European bat 2 lyssavirus	polymerase [European bat 2 lyssavirus]	2127
AGQ16857.1	KF155005	Lyssavirus mokola	polymerase [Lyssavirus mokola]	2127
AGQ21977.1	KF198065	Citrus necrotic spot virus	UNVERIFIED: RNA-dependent RNA polymerase [Citrus necrotic spot virus]	1877
AGY14297.1	KC676792	Fikirini rhabdovirus	RNA-dependent RNA polymerase [Fikirini rhabdovirus]	2120
AHA42511.1	KF468772	Chandipura virus	polymerase protein [Chandipura virus]	2092
AHB08865.1	KC984953	Kolente virus	L protein [Kolente virus]	2120
AHH44830.1	KF812526	Coffee ringspot virus	RNA-dependent RNA polymerase [Coffee ringspot virus]	1864
AHK23689.1	KF880907	Vesicular stomatitis Indiana virus	L protein [Vesicular stomatitis Indiana virus]	2109
AHL66985.1	KJ396935	Long Island tick rhabdovirus	polymerase [Long Island tick rhabdovirus]	2131
AHN10100.1	KJ082087	Eggplant mottled dwarf nucleorhabdovirus	RNA-directed RNA polymerase [Eggplant mottled dwarf nucleorhabdovirus]	1946
AHU86500.1	KC994644	Almendravirus arboretum	L protein [Almendravirus arboretum]	2062
AHU86506.1	KF534749	Puerto Almendras virus	L protein [Puerto Almendras virus]	2059
AHX81844.1	KF395226	Sunguru virus	RNA polymerase [Sunguru virus]	2087
AHZ45724.1	KJ636781	Xiburema virus	L protein [Xiburema virus]	2100
AID53192.1	KF958252	Dolphin rhabdovirus	large protein [Dolphin rhabdovirus]	2086
AIE12119.1	KJ701190	Curionopolis virus	L protein [Curionopolis virus]	2125
AIN50173.1	KJ685548	Lyssavirus australis	RNA-dependent RNA polymerase [Lyssavirus australis]	2128
AIR95568.1	KM085029	Koolpinyah virus	polymerase [Koolpinyah virus]	2108
AIR95579.1	KM085030	Yata virus	polymerase [Yata virus]	2117
AIS40850.1	KM350503	Santa barbara virus	L protein [Santa barbara virus]	2115
AIW61110.1	KJ432572	Walkabout Creek virus	RNA-dependent RNA polymerase [Walkabout Creek virus]	2074
AIY25911.1	KJ958535	Lepeophtheirus salmonis rhabdovirus 9	RNA-dependent RNA polymerase [Lepeophtheirus salmonis rhabdovirus 9]	2117
AJA38009.1	KP241939	European bat 1 lyssavirus	polymerase [European bat 1 lyssavirus]	2127
AJP67524.1	KM213865	Cytorhabdovirus hordei	L protein [Cytorhabdovirus hordei]	2056
AJR16768.1	KJ830812	Zahedan rhabdovirus	RNA polymerase [Zahedan rhabdovirus]	2170
AJR28336.1	KM204990	Muir Springs virus	polymerase [Muir Springs virus]	2175
AJR28401.1	KM204999	Klamath virus	polymerase [Klamath virus]	2107
AJR28545.1	KM205018	Bahia Grande virus	polymerase [Bahia Grande virus]	2175
AKD44217.1	KP205452	Alfalfa dwarf virus	polymerase protein [Alfalfa dwarf virus]	2085
AKH61406.1	KM823531	Datura yellow vein nucleorhabdovirus	RNA-dependent RNA polymerase [Datura yellow vein nucleorhabdovirus]	2106
AKI87932.1	KP334106	Viral hemorrhagic septicemia virus	RNA-dependent RNA polymerase [Viral hemorrhagic septicemia virus]	1984
AKO63235.1	KP688353	Vesicular stomatitis New Jersey virus	L polymerase protein [Vesicular stomatitis New Jersey virus]	2109
ALP83494.1	KT868953	Lyssavirus australis	RNA polymerase [Lyssavirus australis]	2127
ALU09129.1	KP735609	Diachasmimorpha longicaudata rhabdovirus	RNA-dependent RNA polymerase [Diachasmimorpha longicaudata rhabdovirus]	2110
ALU34427.1	KT381973	Colocasia bobone disease-associated virus	RNA-dependent RNA polymerase [Colocasia bobone disease-associated virus]	2068
AMH40146.1	KR012465	Sprivirus cyprinus	RNA-dependent RNA polymerase [Sprivirus cyprinus]	2095
AMK09277.1	KR822826	Pararge aegeria rhabdovirus	RNA-dependent RNA polymerase [Pararge aegeria rhabdovirus]	2135
AMK37505.1	KU296051	Vesicular stomatitis New Jersey virus	polymerase protein [Vesicular stomatitis New Jersey virus]	2109
AMR98951.1	KU178986	Piry virus	RNA-dependent RNA polymerase [Piry virus]	2095
AOZ21307.1	KY006983	Lleida bat lyssavirus	RNA-dependent RNA polymerase [Lleida bat lyssavirus]	2126
APC23645.1	KY073493	Beatrice Hill virus	RNA-dependent RNA polymerase [Beatrice Hill virus]	2116
APD77638.1	KU244266	Gannoruwa bat lyssavirus	RNA-dependent RNA polymerase [Gannoruwa bat lyssavirus]	2127
APD77650.1	KU244269	Gannoruwa bat lyssavirus	RNA-dependent RNA polymerase [Gannoruwa bat lyssavirus]	2127
APF29060.1	KX785335	Menghai rhabdovirus	L protein [Menghai rhabdovirus]	2032
APF32078.1	KY203909	Caligus rogercresseyi rhabdovirus	RNA dependent RNA polymerase [Caligus rogercresseyi rhabdovirus]	2130
APG78857.1	KX884462	Xinzhou nematode virus 4	RNA-dependent RNA polymerase [Xinzhou nematode virus 4]	2184
APR74654.1	KX525586	Rice stripe mosaic virus	L protein [Rice stripe mosaic virus]	2066
AQN78376.1	KX982179	Citrus leprosis virus N	RNA-dependent RNA polymerase [Citrus leprosis virus N]	1879
AQY17505.1	KY075646	Tomato yellow mottle-associated virus	L protein [Tomato yellow mottle-associated virus]	2085
ARA91091.1	KY366322	Yerba mate chlorosis-associated virus	polymerase protein [Yerba mate chlorosis-associated virus]	2134
ARE59189.1	KY012742	Bovine ephemeral fever virus	L protein [Bovine ephemeral fever virus]	2147
ARJ54297.1	KY549567	constricta yellow dwarf virus	RNA-dependent RNA polymerase [constricta yellow dwarf virus]	1944
ASM90779.1	KY421919	Holmes Jungle virus	polymerase [Holmes Jungle virus]	2118
ASM90790.1	KY421920	Ord River virus	polymerase [Ord River virus]	2118
ASR83122.1	MF196238	Vesicular stomatitis New Jersey virus	L polymerase protein [Vesicular stomatitis New Jersey virus]	2109
ASZ70053.1	MF114351	Apis rhabdovirus 1	L protein [Apis rhabdovirus 1]	2143
ASZ84901.1	KY359356	Viral hemorrhagic septicemia virus	polymerase [Viral hemorrhagic septicemia virus]	1984
ASZ84907.1	KY359357	Viral hemorrhagic septicemia virus	polymerase [Viral hemorrhagic septicemia virus]	1984
ASZ85163.1	MF279192	Jinghong bat virus	RNA-dependent RNA polymerase [Jinghong bat virus]	2104
ASZ85164.1	MF279193	Rhabdoviridae sp.	RNA-dependent RNA polymerase, partial [Rhabdoviridae sp.]	83
ASZ85167.1	MF279196	Rhabdoviridae sp.	RNA-dependent RNA polymerase, partial [Rhabdoviridae sp.]	83
ATN96443.1	KY884303	Maize yellow striate virus	L protein [Maize yellow striate virus]	2056
ATS17313.1	KY810772	Cabbage cytorhabdovirus 1	RNA-dependent RNA polymerase [Cabbage cytorhabdovirus 1]	2071
ATW01054.1	MF882997	Merida-like virus Turkey	RNA-dependent RNA polymerase [Merida-like virus Turkey]	2136
ATY38959.1	MF102281	Maize Iranian mosaic nucleorhabdovirus	RNA-dependent RNA polymerase [Maize Iranian mosaic nucleorhabdovirus]	1926
ATY74621.1	MF187801	European bat 1 lyssavirus	polymerase [European bat 1 lyssavirus]	2127
AUI41068.1	MG552608	Vesicular stomatitis New Jersey virus	L polymerase protein [Vesicular stomatitis New Jersey virus]	2109
AUM82687.1	KY688156	European bat 2 lyssavirus	RNA-dependent RNA polymerase [European bat 2 lyssavirus]	2127
AUO29853.1	MG760848	European bat 2 lyssavirus	RNA-dependent RNA polymerase [European bat 2 lyssavirus]	2127
AUW34406.1	MF615270	New Kent County virus	polymerase [New Kent County virus]	2091
AVJ54234.1	MF472709	Taiwan bat lyssavirus	RNA-dependent RNA polymerase [Taiwan bat lyssavirus]	2127
AVJ54239.1	MF472710	Taiwan bat lyssavirus	RNA-dependent RNA polymerase [Taiwan bat lyssavirus]	2127
AVM86063.1	MF975531	Chimay rhabdovirus	L protein [Chimay rhabdovirus]	2199
AVM87303.1	MG600016	Hainan black-spectacled toad rhabdovirus	L protein [Hainan black-spectacled toad rhabdovirus]	2093
AWG43584.1	MF197740	Lyssavirus bokeloh	polymerase [Lyssavirus bokeloh]	2127
AWJ96718.1	MH310083	Merida virus	RNA-dependent RNA polymerase [Merida virus]	2151
AWT62677.1	MG983791	Clerodendrum chlorotic spot virus	RNA-dependent RNA polymerase [Clerodendrum chlorotic spot virus]	1874
AXQ04764.1	MH188000	Culex rhabdovirus	RNA-dependent RNA polymerase [Culex rhabdovirus]	2136
AXY64979.1	MH664040	Hapavirus flanders	L polymerase [Hapavirus flanders]	2104
AYK03298.1	MH919396	Vesicular stomatitis Indiana virus	polymerase protein [Vesicular stomatitis Indiana virus]	2109
AZB50417.1	MH720464	Rice stripe mosaic virus	L protein [Rice stripe mosaic virus]	2066
AZB73866.1	MG983927	Lleida bat lyssavirus	polymerase [Lleida bat lyssavirus]	2126
AZS32226.1	MH102387	Rhinolophus rhabdovirus DPuer	polymerase [Rhinolophus rhabdovirus DPuer]	2117
BAI79332.1	AB516283	Rice yellow stunt nucleorhabdovirus	L protein [Rice yellow stunt nucleorhabdovirus]	1964
BAL49599.1	AB517660	Lyssavirus rabies	L protein [Lyssavirus rabies]	2127
BAM36035.2	AB735628	Persimmon virus A	RNA-dependent RNA polymerase [Persimmon virus A]	2089
BAU46576.1	LC026102	Culex tritaeniorhynchus rhabdovirus	RNA-dependent RNA polymerase [Culex tritaeniorhynchus rhabdovirus]	2123
BCW02952.1	LC632071	Cytorhabdovirus gramineae	RNA-directed RNA polymerase [Cytorhabdovirus gramineae]	2058
BEP11679.1	LC775065	Armigeres subalbatus rhabdovirus	RNA-dependent RNA polymerase [Armigeres subalbatus rhabdovirus]	2132
CAB59222.1	Z93414	Viral hemorrhagic septicemia virus	RNA polymerase [Viral hemorrhagic septicemia virus]	1984
CAE1132245.1	LR994545	Kotalahti bat lyssavirus	RNA-dependent RNA polymerase [Kotalahti bat lyssavirus]	2127
CAG9051629.1	OU519339	European bat 1 lyssavirus	RNA-dependent RNA polymerase [European bat 1 lyssavirus]	2127
CAG9056753.1	OU524414	European bat 1 lyssavirus	RNA-dependent RNA polymerase [European bat 1 lyssavirus]	2127
CAG9056784.1	OU524420	Lyssavirus duvenhage	RNA-dependent RNA polymerase [Lyssavirus duvenhage]	2127
CAG9056788.1	OU524416	Lyssavirus bokeloh	RNA-dependent RNA polymerase [Lyssavirus bokeloh]	2127
CAG9056848.1	OU524430	Lyssavirus australis	RNA-dependent RNA polymerase [Lyssavirus australis]	2127
DAF42448.1	BK014479	Bacopa monnieri virus 1	TPA_asm: RNA-dependent RNA polymerase [Bacopa monnieri virus 1]	2107
DAF42454.1	BK014480	Bacopa monnieri virus 2	TPA_asm: RNA-dependent RNA polymerase [Bacopa monnieri virus 2]	2102
DAZ85728.1	BK014484	Zostera-associated varicosavirus 1	TPA_asm: polymerase [Zostera-associated varicosavirus 1]	2001
DAZ90844.1	BK061817	Taxus virus 1	TPA_asm: polyprotein [Taxus virus 1]	2057
DBA08166.1	BK010826	birds-foot trefoil-associated virus	TPA_asm: RNA-dependent RNA polymerase [birds-foot trefoil-associated virus]	2104
DBA36541.1	BK064250	Chrysanthemum trirhavirus 1	TPA_asm: L [Chrysanthemum trirhavirus 1]	2047
DBA36859.1	BK064347	Celery gammacytorhabdovirus 1	TPA_asm: L [Celery gammacytorhabdovirus 1]	2069
FAA01392.1	BR001666	Anole lyssa-like virus 1	TPA: RNA-dependent RNA polymerase [Anole lyssa-like virus 1]	2124
Q4VKV2.1		Tupaia virus isolate Tupaia/Thailand/-/1986	RecName: Full=RNA-directed RNA polymerase L; Short=Protein L; AltName: Full=Large structural protein; AltName: Full=Replicase; AltName: Full=Transcriptase; Includes: RecName: Full=RNA-directed RNA polymerase; Includes: RecName: Full=GTP phosphohydrolase; Includes: RecName: Full=GDP polyribonucleotidyltransferase; AltName: Full=PRNTase; Includes: RecName: Full=mRNA cap methyltransferase; AltName: …	2107
QAU20941.1	MK202584	Bean-associated cytorhabdovirus	polymerase [Bean-associated cytorhabdovirus]	2113
QBF51719.1	MK397811	Micropterus salmoides rhabdovirus	L protein [Micropterus salmoides rhabdovirus]	2078
QBJ27595.1	MH717815	Maize sterile stunt virus	RNA polymerase [Maize sterile stunt virus]	2056
QBK95541.1	MH595622	Citrus chlorotic spot virus	RNA-dependent RNA polymerase [Citrus chlorotic spot virus]	1874
QBP46939.1	MH643740	Tetrastichus brontispae RNA virus 1	RNA-dependent RNA polymerase [Tetrastichus brontispae RNA virus 1]	2119
QBP78752.1	MH660455	Lyssavirus rabies	RNA dependent RNA polymerase [Lyssavirus rabies]	2127
QCB64644.1	MH814974	Rhipicephalus associated rhabdo-like virus	RNA-dependent RNA polymerase [Rhipicephalus associated rhabdo-like virus]	2183
QCB64655.1	MH814982	Rhipicephalus associated chuvirus 1	RNA-dependent RNA polymerase [Rhipicephalus associated chuvirus 1]	2189
QCC30175.1	MH643893	Lyssavirus lagos	polymerase protein [Lyssavirus lagos]	2127
QCF24337.1	MK473368	Frog lyssa-like virus 1	RNA-dependent RNA polymerase [Frog lyssa-like virus 1]	2147
QCF24424.1	MK613994	Vesicular stomatitis New Jersey virus	RNA-directed RNA polymerase [Vesicular stomatitis New Jersey virus]	2109
QCQ77511.1	MK286566	Viral hemorrhagic septicemia virus	polymerase [Viral hemorrhagic septicemia virus]	1984
QCS90262.1	MK828539	Maize mosaic nucleorhabdovirus	polymerase [Maize mosaic nucleorhabdovirus]	1922
QDJ94287.1	MK159261	Strawberry associated virus 1	L protein [Strawberry associated virus 1]	2092
QDM55306.1	MN078236	Bovine ephemeral fever virus	polymerase [Bovine ephemeral fever virus]	2144
QDM58733.1	MK522807	Dichorhavirus orchidaceae	polymerase [Dichorhavirus orchidaceae]	1877
QDW81033.1	MN025503	Blanchseco virus	polymerase [Blanchseco virus]	2199
QDZ26156.1	MK251241	European bat lyssavirus	RNA dependent RNA polymerase [European bat lyssavirus]	2127
QDZ59981.1	MN103537	Harbour porpoise rhabdovirus	large protein [Harbour porpoise rhabdovirus]	2084
QEA08648.1	MH507505	Puchong virus	polymerase [Puchong virus]	2139
QEA08659.1	MH507506	Hayes Yard virus	polymerase [Hayes Yard virus]	2105
QED42817.1	MH898500	Medicago cytorhabdovirus A	polymerase protein [Medicago cytorhabdovirus A]	2085
QEJ74080.1	MK540658	Lyssavirus rabies	L protein [Lyssavirus rabies]	2127
QEM39085.1	MN013386	Guadeloupe Culex rhabdovirus	RNA-dependent RNA polymerase [Guadeloupe Culex rhabdovirus]	2290
QEM39120.1	MN013393	Guadeloupe Culex rhabdovirus	RNA-dependent RNA polymerase [Guadeloupe Culex rhabdovirus]	2290
QFR36184.1	MN095536	Wuhan Tick Virus 1	RNA-dependent RNA polymerase [Wuhan Tick Virus 1]	2183
QGA30585.1	MK829391	Viral hemorrhagic septicemia virus	RNA-dependent RNA polymerase [Viral hemorrhagic septicemia virus]	1984
QGA30735.1	MK829416	Viral hemorrhagic septicemia virus	RNA-dependent RNA polymerase [Viral hemorrhagic septicemia virus]	1984
QGJ79493.1	MK829676	Viral hemorrhagic septicemia virus	L protein [Viral hemorrhagic septicemia virus]	1984
QGJ79499.1	MK829677	Viral hemorrhagic septicemia virus	L protein [Viral hemorrhagic septicemia virus]	1984
QGJ79553.1	MK829686	Viral hemorrhagic septicemia virus	L protein [Viral hemorrhagic septicemia virus]	1984
QGJ79559.1	MK829706	Viral hemorrhagic septicemia virus	L protein [Viral hemorrhagic septicemia virus]	1984
QGJ79619.1	MK829702	Infectious hematopoietic necrosis virus	L protein [Infectious hematopoietic necrosis virus]	1986
QGM12367.1	MN510774	Perhabdovirus perca	polymerase [Perhabdovirus perca]	2087
QGR26061.1	MN083251	Infectious hematopoietic necrosis virus	RNA-directed RNA polymerase [Infectious hematopoietic necrosis virus]	1932
QGR68785.1	MN038325	Viral hemorrhagic septicemia virus	RNA-dependent RNA polymerase [Viral hemorrhagic septicemia virus]	1984
QGR68893.1	MN038343	Viral hemorrhagic septicemia virus	RNA-dependent RNA polymerase [Viral hemorrhagic septicemia virus]	1984
QGR68899.1	MN038344	Viral hemorrhagic septicemia virus	RNA-dependent RNA polymerase [Viral hemorrhagic septicemia virus]	1984
QHA33680.1	MN661034	Atrato Rhabdo-like virus 3	RdRp [Atrato Rhabdo-like virus 3]	2109
QID92311.1	MN781667	Yerba mate virus A	polymerase [Yerba mate virus A]	2243
QIM74105.1	MT085340	Rattus tanezumi rhabdovirus 1	RNA-dependent RNA polymerase, partial [Rattus tanezumi rhabdovirus 1]	2106
QIN55168.1	MK492319	Lyssavirus australis	RNA polymerase [Lyssavirus australis]	2127
QIQ19219.1	MN607593	Qiongzhong bat virus	polymerase [Qiongzhong bat virus]	2104
QIQ19224.1	MN607594	Yinshui bat virus	polymerase [Yinshui bat virus]	2104
QIQ19229.1	MN607595	Yinshui bat virus	polymerase [Yinshui bat virus]	2104
QIQ19234.1	MN607596	Yinshui bat virus	polymerase [Yinshui bat virus]	2104
QIQ19239.1	MN607597	Yinshui bat virus	polymerase [Yinshui bat virus]	2104
QIQ19244.1	MN607592	Taiyi bat virus	polymerase [Taiyi bat virus]	2120
QIQ19249.1	MN963996	Leman virus	polymerase [Leman virus]	2077
QIQ19254.1	MN963997	Perhabdovirus trutta	polymerase [Perhabdovirus trutta]	2078
QIQ19264.1	MN963999	Perhabdovirus trutta	polymerase [Perhabdovirus trutta]	2078
QIQ60850.1	MN520414	Peach virus 1	RNA-dependent RNA polymerase [Peach virus 1]	1935
QJD26153.1	MN803433	Schistocephalus solidus rhabdovirus	polymerase [Schistocephalus solidus rhabdovirus]	2167
QJQ80127.1	MT185675	Sowthistle yellow vein virus	RNA-dependent RNA polymerase [Sowthistle yellow vein virus]	2106
QKG27817.1	MK783011	Viral hemorrhagic septicemia virus	polymerase [Viral hemorrhagic septicemia virus]	1984
QKG27823.1	MK783012	Viral hemorrhagic septicemia virus	polymerase [Viral hemorrhagic septicemia virus]	1984
QKO28331.1	MN856665	Viral hemorrhagic septicemia virus	RNA polymerase [Viral hemorrhagic septicemia virus]	1984
QKO28337.1	MN856666	Viral hemorrhagic septicemia virus	RNA polymerase [Viral hemorrhagic septicemia virus]	1994
QKW94166.1	MT482464	Varroa jacobsoni rhabdovirus 1	L protein [Varroa jacobsoni rhabdovirus 1]	2162
QKW94171.1	MT482465	Varroa jacobsoni rhabdovirus 2	L protein [Varroa jacobsoni rhabdovirus 2]	2303
QLH94007.1	MT437285	Vesicular stomatitis Indiana virus	polymerase [Vesicular stomatitis Indiana virus]	2109
QLT57530.1	MT381995	Cucurbit cytorhabdovirus 1	polymerase [Cucurbit cytorhabdovirus 1]	2102
QMU26262.1	MT374180	European bat lyssavirus 1	RNA-dependent RNA polymerase [European bat lyssavirus 1]	2127
QMU95563.1	MN745080	Bactrocera dorsalis sigmavirus	RNA-dependent RNA polymerase [Bactrocera dorsalis sigmavirus]	2120
QNJ99582.1	MT577803	Culex rhabdovirus	RNA-dependent RNA polymerase [Culex rhabdovirus]	2151
QNO38995.1	MN872813	paper mulberry mosaic associated virus	polymerase protein [paper mulberry mosaic associated virus]	2059
QOD39376.1	MT811775	Cytorhabdovirus caricae	RNA polymerase [Cytorhabdovirus caricae]	2113
QOE77937.1	MT706019	Sclerotinia sclerotiorum rhabdovirus 1	L protein [Sclerotinia sclerotiorum rhabdovirus 1]	2093
QPL20096.1	MT561346	American bat vesiculovirus	RNA-dependent RNA polymerase [American bat vesiculovirus]	2096
QQD86682.1	MT162451	Viral hemorrhagic septicemia virus	RNA-dependent RNA polymerase [Viral hemorrhagic septicemia virus]	1984
QQD86688.1	MT162452	Viral hemorrhagic septicemia virus	RNA-dependent RNA polymerase [Viral hemorrhagic septicemia virus]	1984
QQL94323.1	MN689395	Kenyan potato cytorhabdovirus	RNA-dependent RNA polymerase [Kenyan potato cytorhabdovirus]	2092
QQP18749.1	MT224147	Soybean thrips rhabdo-like virus 1	RNA-dependent RNA polymerase [Soybean thrips rhabdo-like virus 1]	2116
QQP18754.1	MT224148	Soybean thrips rhabdo-like virus 2	RNA-dependent RNA polymerase [Soybean thrips rhabdo-like virus 2]	2109
QQZ02079.1	MT952336	Rose virus R	L protein [Rose virus R]	2072
QSI97697.1	MW653808	Matlo bat lyssavirus	polymerase [Matlo bat lyssavirus]	2127
QSL97693.1	MT240824	Menghai rhabdovirus	L protein [Menghai rhabdovirus]	2032
QSX72135.1	MW527091	Tomato yellow mottle-associated virus	L protein [Tomato yellow mottle-associated virus]	2092
QTC11065.1	MT613317	Sonchus yellow net nucleorhabdovirus	RNA-dependent RNA polymerase [Sonchus yellow net nucleorhabdovirus]	2116
QUI75406.1	MW014292	joa yellow blotch associated virus	RNA-dependent RNA polymerase [joa yellow blotch associated virus]	1946
QVU02225.1	MW551946	European bat 1 lyssavirus	polymerase [European bat 1 lyssavirus]	2127
QVU21449.1	MW550041	Actinidia virus D	RNA-dependent RNA polymerase [Actinidia virus D]	2115
QWY26120.1	MW507000	Viral hemorrhagic septicemia virus	RNA-dependent RNA polymerase [Viral hemorrhagic septicemia virus]	1984
QXJ13529.1	MT524705	Lyssavirus mokola	RNA-dependent RNA polymerase [Lyssavirus mokola]	2127
QYB24450.1	MT675953	Sprivirus cyprinus	RNA-dependent RNA polymerase [Sprivirus cyprinus]	2095
QYU75381.1	MW063124	Morogoro maize-associated virus	RNA-dependent RNA polymerase [Morogoro maize-associated virus]	1924
QZR93832.1	MW084959	Nephotettix cincticeps negative-stranded RNA virus 1	RNA-dependent RNA polymerase [Nephotettix cincticeps negative-stranded RNA virus 1]	2288
SMD51585.1	LT839609	European bat 1 lyssavirus	L protein [European bat 1 lyssavirus]	2127
UAU42847.1	MW491753	Boteke virus	polymerase [Boteke virus]	2073
UAU42858.1	MW491754	Sandjimba virus	polymerase [Sandjimba virus]	2072
UAU42865.1	MW491755	Nasoule virus	polymerase [Nasoule virus]	2072
UAU42893.1	MW491758	Ouango virus	polymerase [Ouango virus]	2066
UAU42902.1	MW491759	Burg el Arab virus	polymerase [Burg el Arab virus]	2070
UAU42909.1	MW491760	Matariya virus	polymerase [Matariya virus]	2070
UAX26304.1	MW760857	Vesicular stomatitis Indiana virus	polymerase [Vesicular stomatitis Indiana virus]	2109
UAX26369.1	MW760870	Vesicular stomatitis New Jersey virus	polymerase [Vesicular stomatitis New Jersey virus]	2109
UAX26379.1	MW760872	Vesicular stomatitis New Jersey virus	polymerase [Vesicular stomatitis New Jersey virus]	2109
UBB42393.1	MZ328291	Wufeng Rhinolophus pearsonii tupavirus 1	RNA-dependent RNA polymerase [Wufeng Rhinolophus pearsonii tupavirus 1]	2107
UBB42398.1	MZ328292	Longquan Rhinolophus sinicus vesiculovirus 1	RNA-dependent RNA polymerase [Longquan Rhinolophus sinicus vesiculovirus 1]	2104
UBX89820.1	MW848524	Alfalfa associated nucleorhabdovirus	RNA-dependent RNA polymerase [Alfalfa associated nucleorhabdovirus]	2038
UBX89834.1	MW848528	Physostegia chlorotic mottle virus	RNA-dependent RNA polymerase [Physostegia chlorotic mottle virus]	1946
UBX89854.1	MW848533	Lettuce necrotic yellows virus	RNA-dependent RNA polymerase [Lettuce necrotic yellows virus]	2068
UCR92531.1	MZ822104	Apis rhabdovirus 3	MAG: L protein [Apis rhabdovirus 3]	2152
UCR92665.1	MZ821796	Apis rhabdovirus 2	L protein [Apis rhabdovirus 2]	2286
UED36881.1	MW557331	Mediterranean bat virus	polymerase [Mediterranean bat virus]	2102
UED36941.1	MW557343	Mediterranean bat virus	polymerase [Mediterranean bat virus]	2102
UFQ05183.1	OL606757	Dichorhavirus orchidaceae	RNA-dependent RNA polymerase [Dichorhavirus orchidaceae]	1877
UGD08559.1	MZ501949	Lyssavirus caucasicus	polymerase [Lyssavirus caucasicus]	2127
UGM45827.1	MZ965019	Wuhan Tick Virus 1	polymerase [Wuhan Tick Virus 1]	2191
UGM45840.1	MZ965022	Rhabdoviridae sp.	RNA-dependent RNA polymerase [Rhabdoviridae sp.]	2173
UGM46085.1	MW721921	Wuhan Tick Virus 1	polymerase [Wuhan Tick Virus 1]	2191
UGM46133.1	MW721933	Wuhan Tick Virus 1	polymerase [Wuhan Tick Virus 1]	2191
UGM46138.1	MW721934	Hubei tick rhabdovirus 1	RNA-dependent RNA polymerase [Hubei tick rhabdovirus 1]	2173
UGM46161.1	MW721940	Rhabdoviridae sp.	RNA-dependent RNA polymerase [Rhabdoviridae sp.]	2173
UGY70985.1	MZ983390	Cnidium virus 1	RNA-dependent RNA polymerase [Cnidium virus 1]	2118
UHJ79882.1	OL422909	Lyssavirus rabies	RNA-dependent RNA polymerase [Lyssavirus rabies]	2127
UHK03015.1	MZ209762	Hangzhou tipula scripta rhabdovirus 1	MAG: RNA-dependent RNA polymerase [Hangzhou tipula scripta rhabdovirus 1]	2178
UHK03110.1	MZ209844	Sanya conocephalus maculatus rhabdovirus 1	MAG: RNA-dependent RNA polymerase [Sanya conocephalus maculatus rhabdovirus 1]	2180
UHK03291.1	MZ209636	Hangzhou nephotettix cincticeps rhabdovirus 1	MAG: RNA-dependent RNA polymerase [Hangzhou nephotettix cincticeps rhabdovirus 1]	2288
UHK03326.1	MZ209657	Hangzhou frankliniella intonsa rhabdovirus 1	MAG: RNA-dependent RNA polymerase [Hangzhou frankliniella intonsa rhabdovirus 1]	2111
UHM27550.1	MZ209928	Sanya rhabdovirus 1	MAG: RNA-dependent RNA polymerase [Sanya rhabdovirus 1]	2254
UHR49730.1	MZ209705	Guiyang nephotettix cincticeps rhabdovirus 1	MAG: RNA-dependent RNA polymerase [Guiyang nephotettix cincticeps rhabdovirus 1]	2175
UHR49884.1	MZ209638	Guiyang nephotettix cincticeps rhabdovirus 1	MAG: RNA-dependent RNA polymerase [Guiyang nephotettix cincticeps rhabdovirus 1]	2175
UHR49895.1	MZ209651	Hangzhou rhabdovirus 1	MAG: RNA-dependent RNA polymerase [Hangzhou rhabdovirus 1]	2107
UKL15221.1	OM372677	Artemisia capillaris nucleorhabovirus 1	MAG: RNA-dependent RNA polymerase [Artemisia capillaris nucleorhabovirus 1]	1960
UKS51579.1	MT242597	Infectious hematopoietic necrosis virus	polymerase [Infectious hematopoietic necrosis virus]	1986
UNP42116.1	OK086697	Porcine ephemerovirus 1	L protein [Porcine ephemerovirus 1]	2129
UNP59543.1	MW922511	Rhizoctonia solani rhabdovirus 1	L protein [Rhizoctonia solani rhabdovirus 1]	2095
UNP59548.1	MW922512	Rhizoctonia solani rhabdovirus 2	L protein [Rhizoctonia solani rhabdovirus 2]	2110
UOF75634.1	MW239071	papaya virus E	RNA polymerase [papaya virus E]	2113
UOS86040.1	MW314717	Hymenopteran rhabdo-related virus 23	RdRp [Hymenopteran rhabdo-related virus 23]	2152
UOV35367.1	MZ322957	Physostegia chlorotic mottle virus	RNA-dependent RNA polymerase [Physostegia chlorotic mottle virus]	1946
UOX72918.1	OM030289	Wenzhou Rhinolophus pusillus ledantevirus 1	RNA-dependent RNA polymerase [Wenzhou Rhinolophus pusillus ledantevirus 1]	2120
UOX72924.1	OM030290	Wenzhou Myotis laniger tupavirus 1	RNA-dependent RNA polymerase [Wenzhou Myotis laniger tupavirus 1]	2107
UOX72929.1	OM030291	Longquan Rhinolophus affinis vesiculovirus 1	RNA-dependent RNA polymerase [Longquan Rhinolophus affinis vesiculovirus 1]	2104
UOX72934.1	OM030292	Wufeng Myotis altarium vesiculovirus 1	RNA-dependent RNA polymerase [Wufeng Myotis altarium vesiculovirus 1]	2098
UPG17097.1	MZ574103	Alphanucleorhabdovirus physostegiae	RNA-directed RNA polymerase [Alphanucleorhabdovirus physostegiae]	1946
UPG17104.1	MZ574104	Alphanucleorhabdovirus physostegiae	RNA-directed RNA polymerase [Alphanucleorhabdovirus physostegiae]	1957
UPG19802.1	OK646031	Physostegia chlorotic mottle virus	RNA-directed RNA polymerase [Physostegia chlorotic mottle virus]	1946
UQU68817.1	OM523356	Sambucus cytorhabdovirus	RNA-dependent RNA polymerase [Sambucus cytorhabdovirus]	2097
UQU68829.1	OM523358	Sambucus cytorhabdovirus	RNA-dependent RNA polymerase [Sambucus cytorhabdovirus]	2097
URZ95410.1	MW890015	Shanxi Arboretum virus	L protein [Shanxi Arboretum virus]	2062
USL85426.1	ON684361	Dermacentor reticulatus rhabdovirus 1	MAG: RNA-dependent RNA polymerase [Dermacentor reticulatus rhabdovirus 1]	2190
USN25214.1	OK128265	Haemaphysalis bancrofti rhabdovirus	RNA-dependent RNA polymerase [Haemaphysalis bancrofti rhabdovirus]	2193
UTI75808.1	OM909025	Vesiculovirus newjersey	L polymerase [Vesiculovirus newjersey]	2109
UTQ50519.1	OL472110	Alphanucleorhabdovirus physostegiae	MAG: RNA-dependent RNA polymerase [Alphanucleorhabdovirus physostegiae]	1946
UTQ50526.1	OL472111	Eggplant mottled dwarf alphanucleorhabdovirus	MAG: RNA-dependent RNA polymerase [Eggplant mottled dwarf alphanucleorhabdovirus]	1946
UTQ50534.1	OL472112	Pastinaca cytorhabdovirus 1	MAG: RNA-dependent RNA polymerase [Pastinaca cytorhabdovirus 1]	2092
UTQ50540.1	OL472113	Tomato betanucleorhabdovirus 2	MAG: RNA-dependent RNA polymerase [Tomato betanucleorhabdovirus 2]	2105
UTQ50565.1	OL472117	Picris betanucleorhabdovirus 1	MAG: RNA-dependent RNA polymerase [Picris betanucleorhabdovirus 1]	2161
UTQ50571.1	OL472118	Taraxacum betanucleorhabdovirus 1	MAG: RNA-dependent RNA polymerase [Taraxacum betanucleorhabdovirus 1]	2114
UTQ50577.1	OL472119	Tomato betanucleorhabdovirus 1	MAG: RNA-dependent RNA polymerase [Tomato betanucleorhabdovirus 1]	2105
UTQ50597.1	OL472122	Cirsium cytorhabdovirus 1	MAG: RNA-dependent RNA polymerase [Cirsium cytorhabdovirus 1]	2073
UTQ50618.1	OL472125	Taraxacum cytorhabdovirus 1	MAG: RNA-dependent RNA polymerase [Taraxacum cytorhabdovirus 1]	2151
UTQ50625.1	OL472126	Tomato alphanucleorhabdovirus 1	MAG: RNA-dependent RNA polymerase [Tomato alphanucleorhabdovirus 1]	1946
UTQ50637.1	OL472130	Picris betanucleorhabdovirus 1	MAG: RNA-dependent RNA polymerase [Picris betanucleorhabdovirus 1]	2161
UUC10122.1	OM681518	Soybean blotchy mosaic virus	RNA-dependent RNA polymerase [Soybean blotchy mosaic virus]	2141
UUL70686.1	ON086741	Colocasia bobone disease-associated virus	polymerase [Colocasia bobone disease-associated virus]	2068
UUL86630.1	ON437589	Taiwan bat lyssavirus 2	RNA-dependent RNA polymerase [Taiwan bat lyssavirus 2]	2127
UUL86635.1	ON437590	Taiwan bat lyssavirus 1	RNA-dependent RNA polymerase [Taiwan bat lyssavirus 1]	2127
UWW10821.1	ON246247	Medicago sativa virus 1	RNA-dependent RNA polymerase [Medicago sativa virus 1]	1988
UXD79146.1	ON409991	Patchouli chlorosis-associated cytorhabdovirus	RNA-dependent RNA polymerase [Patchouli chlorosis-associated cytorhabdovirus]	2072
UXL90871.1	OP313011	Alxa tick rhabdovirus	MAG: polymerase [Alxa tick rhabdovirus]	2172
UXO98198.1	ON548551	Puer bat vesiculovirus	RNA-dependent RNA polymerase [Puer bat vesiculovirus]	2104
UXW65965.1	ON620344	Apis rhabdovirus 1	L protein [Apis rhabdovirus 1]	2143
UXX18969.1	ON408162	Tahe rhabdovirus 1	polymerase [Tahe rhabdovirus 1]	2173
UXX19018.1	ON408172	Tahe rhabdovirus 3	polymerase [Tahe rhabdovirus 3]	2200
UYD62338.1	MZ682616	Boana pugnax lyssa-like virus 1	RNA-dependent RNA polymerase [Boana pugnax lyssa-like virus 1]	2147
UYF11867.1	MZ773936	Citrus bright spot virus	RNA-dependent RNA polymerase [Citrus bright spot virus]	1875
UYO79445.1	OK167013	Vesicular stomatitis virus	polymerase protein [Vesicular stomatitis virus]	2109
UYO79540.1	OK167032	Vesicular stomatitis virus	polymerase protein [Vesicular stomatitis virus]	2109
UZG94635.1	OL439478	Paris yunnanensis betanucleorhabdovirus 1	RNA-dependent RNA polymerase [Paris yunnanensis betanucleorhabdovirus 1]	2108
UZH98573.1	OP480465	Betaricinrhavirus chimay	L protein [Betaricinrhavirus chimay]	2199
UZP80991.1	OP352885	Black currant cytorhabdovirus 1	RNA-dependent RNA polymerase [Black currant cytorhabdovirus 1]	2090
UZP80997.1	OP352886	Black currant nucleorhabdovirus 1	RNA-dependent RNA polymerase [Black currant nucleorhabdovirus 1]	2106
UZT55171.1	OM179802	Barur virus	polymerase [Barur virus]	2111
WAB68506.1	OP180101	Daphne virus 1	polymerase [Daphne virus 1]	2090
WAD86856.1	OL774843	Bimbo virus	polymerase [Bimbo virus]	2070
WAD86862.1	OL774844	Kolongo virus	polymerase [Kolongo virus]	2069
WAD86868.1	OL774845	Matariya virus	polymerase [Matariya virus]	2070
WAD86935.1	OL774829	Tupavirus sp.	polymerase [Tupavirus sp.]	2136
WAK29061.1	OP903920	Potato cyst nematode rhabdovirus	RNA dependent RNA polymerase [Potato cyst nematode rhabdovirus]	2180
WAK76807.1	ON812473	Wuhan Tick Virus 1	MAG: RNA-dependent RNA polymerase [Wuhan Tick Virus 1]	2191
WAK76813.1	ON812474	Rhabdoviridae sp.	MAG: RNA-dependent RNA polymerase [Rhabdoviridae sp.]	2173
WAK76831.1	ON812478	Yongjia Tick Virus 2	MAG: RNA-dependent RNA polymerase [Yongjia Tick Virus 2]	2113
WAK76852.1	ON812483	Bole Tick Virus 2	MAG: RNA-dependent RNA polymerase [Bole Tick Virus 2]	2171
WAK76863.1	ON812485	Rhipicephalus associated rhabdo-like virus	MAG: RNA-dependent RNA polymerase [Rhipicephalus associated rhabdo-like virus]	2191
WAK76911.1	ON812497	Wuhan Tick Virus 1	MAG: RNA-dependent RNA polymerase [Wuhan Tick Virus 1]	2191
WAK77034.1	ON812527	Longquan Niviventer coninga ledantevirus 1	MAG: polymerase [Longquan Niviventer coninga ledantevirus 1]	2114
WAK77068.1	ON812534	Yongjia Tick Virus 2	MAG: RNA-dependent RNA polymerase [Yongjia Tick Virus 2]	2113
WAK77230.1	ON812578	Rhabdoviridae sp.	MAG: RNA-dependent RNA polymerase [Rhabdoviridae sp.]	2154
WAK77239.1	ON812580	Rhipicephalus associated rhabdo-like virus	MAG: RNA-dependent RNA polymerase [Rhipicephalus associated rhabdo-like virus]	2191
WAK79914.1	OM744315	Apis rhabdovirus 1	MAG: L protein [Apis rhabdovirus 1]	2143
WAK79929.1	OM744318	Apis rhabdovirus 1	MAG: L protein [Apis rhabdovirus 1]	2143
WAK79934.1	OM744319	Apis rhabdovirus 2	MAG: L protein [Apis rhabdovirus 2]	2232
WCD55366.1	OQ077989	Adumi ohlsrhavirus	MAG: polymerase [Adumi ohlsrhavirus]	2122
WEG68726.1	ON924784	Dioscorea rotundata virus 1	polymerase [Dioscorea rotundata virus 1]	2120
WFD53221.1	OP627658	Dicrocoelium Rhabdo-like virus 2	MAG: L protein [Dicrocoelium Rhabdo-like virus 2]	2108
WGC86344.1	OQ709183	Bat tupavirus BS1	MAG: RNA polymerase [Bat tupavirus BS1]	2107
WGC86349.1	OQ709184	Bat tupavirus BS2	MAG: RNA polymerase [Bat tupavirus BS2]	2107
WGC86354.1	OQ709186	Bat tupavirus CX2	MAG: polymerase [Bat tupavirus CX2]	1392
WGC86355.1	OQ709187	Bat tupavirus CX3	MAG: RNA polymerase [Bat tupavirus CX3]	1879
WGC89044.1	OQ428158	Divaea bat lyssavirus	RNA-dependent RNA polymerase [Divaea bat lyssavirus]	2127
WGL21410.1	OQ368743	Killamcar virus 1	RNA-dependent RNA polymerase [Killamcar virus 1]	2081
WGL21417.1	OQ368744	Chemarfal virus 1	RNA-dependent RNA polymerase [Chemarfal virus 1]	1977
WHI98167.1	OQ801357	Infectious hematopoietic necrosis virus	RNA polymerase [Infectious hematopoietic necrosis virus]	1932
WHX01969.1	OQ745822	Perhabdovirus perca	RNA polymerase [Perhabdovirus perca]	2078
WIM49649.1	OQ256237	Babaco nucleorhabdovirus 1	polymerase [Babaco nucleorhabdovirus 1]	1945
WJJ45776.1	OR082784	Physostegia chlorotic mottle virus	RNA-dependent RNA polymerase [Physostegia chlorotic mottle virus]	1946
WKW47887.1	OR227650	Beet betanucleorhabdovirus 1	RNA-dependent RNA polymerase [Beet betanucleorhabdovirus 1]	2106
WKW63762.1	OQ418488	papaya virus E	RNA polymerase [papaya virus E]	2113
WMD01025.1	OQ513467	Tomato betanucleorhabdovirus 2	RNA-dependent RNA polymerase [Tomato betanucleorhabdovirus 2]	2105
WMD26762.1	OR090884	Aristolochia-associated cytorhabdovirus	polymerase protein [Aristolochia-associated cytorhabdovirus]	2119
WMX25341.1	OR233192	Colocasia bobone disease-associated virus	RNA polymerase [Colocasia bobone disease-associated virus]	2068
WNB40286.1	OR335651	Plumbago necrotic spot associated virus	polymerase protein [Plumbago necrotic spot associated virus]	2091
WNK12389.1	OR536958	Coriander cytorhabdovirus 1	MAG: L protein [Coriander cytorhabdovirus 1]	2092
WNN28912.1	OR372159	Vinca chlorotic spot virus	RNA-dependent RNA polymerase [Vinca chlorotic spot virus]	1901
WNP91325.1	OR453866	Tomato yellow mottle-associated virus	L protein [Tomato yellow mottle-associated virus]	2085
WNS50126.1	OR459998	Novirhabdovirus hirame	RNA polymerase [Novirhabdovirus hirame]	1986
WNV48243.1	OR475303	Cnidium virus 2	RNA-dependent RNA polymerase [Cnidium virus 2]	2096
WNX90810.1	OQ171225	Bovine ephemeral fever virus	L protein [Bovine ephemeral fever virus]	2147
WOC29236.1	OR553881	Himastelon rhabdovirus 1	L protein [Himastelon rhabdovirus 1]	2167
WOK04135.1	ON808418	Lyssavirus rabies	polymerase [Lyssavirus rabies]	2128
WOZ13923.1	OR290114	Chelidonium yellow mottle associated virus	RNA-dependent RNA polymerase [Chelidonium yellow mottle associated virus]	2072
WQB51261.1	OR921183	Vesicular stomatitis virus	polymerase [Vesicular stomatitis virus]	2109
WRO64940.1	OR489165	Cytorhabdovirus sp. 'lycii'	polymerase [Cytorhabdovirus sp. 'lycii']	2260
WRQ16354.1	OR951006	Rhinolophus bat tupavirus	MAG: polymerase, partial [Rhinolophus bat tupavirus]	2039
WRW12601.1	OR995580	Vesicular stomatitis virus	RNA-dependent RNA polymerase [Vesicular stomatitis virus]	2109
WRW53339.1	PP106097	Hybrid snakehead rhabdovirus	RNA polymerase [Hybrid snakehead rhabdovirus]	2078
WVL03141.1	PP066243	Culex rhabdo-like virus	RdRp [Culex rhabdo-like virus]	2127
WWB07779.1	OQ927981	Ixeris denticulata-associated rhabdovirus	RNA-dependent RNA polymerase [Ixeris denticulata-associated rhabdovirus]	2075
WWQ35055.1	OQ787037	Lyssavirus rabies	polymerase [Lyssavirus rabies]	2127
WWQ73340.1	PP421590	Infectious hematopoietic necrosis virus	L protein [Infectious hematopoietic necrosis virus]	1986
WWT48352.1	PP429910	Dichorhavirus orchidaceae	L protein [Dichorhavirus orchidaceae]	1877
WWU00617.1	PP444718	Tomato yellow mottle-associated virus	RNA-dependent RNA polymerase [Tomato yellow mottle-associated virus]	2085
WWV90396.1	OR871063	Barnaclevirus sp.	MAG: hypothetical protein [Barnaclevirus sp.]	1978
WWX17292.1	PP447322	Lyssavirus rabies	RNA-dependent RNA polymerase [Lyssavirus rabies]	2128
WXA45057.1	PP471891	Wuhan Tick Virus 1	RNA-dependent RNA polymerase [Wuhan Tick Virus 1]	2191
WXA45061.1	PP471892	Wuhan Tick Virus 1	RNA-dependent RNA polymerase [Wuhan Tick Virus 1]	2191
WXI69444.1	PP516876	Lyssavirus rabies	L protein [Lyssavirus rabies]	2127
WZO74365.1	PP695281	Lyssavirus rabies	RNA-dependent RNA polymerase [Lyssavirus rabies]	2127
XAJ09667.1	PP739154	Lyssavirus rabies	L protein [Lyssavirus rabies]	2127
XAJ10574.1	PP737615	Lyssavirus rabies	polymerase protein [Lyssavirus rabies]	2127
XAM24210.1	PP757773	Lyssavirus rabies	RNA-dependent RNA polymerase [Lyssavirus rabies]	2127
XAR00200.1	PP770489	Orychophragmus violaceus varicosavirus	RNA-dependent RNA polymerase [Orychophragmus violaceus varicosavirus]	2028
XAR02282.1	PP784252	Siniperca chuatsi rhabdovirus	L protein [Siniperca chuatsi rhabdovirus]	2078
XBC17323.1	PP777436	Medicago sativa nucleorhabdovirus	RNA-dependent RNA polymerase [Medicago sativa nucleorhabdovirus]	1988
XBR32776.1	PP869293	Lyssavirus duvenhage	polymerase [Lyssavirus duvenhage]	2127
XDD41211.1	PQ055822	Lyssavirus rabies	polymerase [Lyssavirus rabies]	2127
XDI41851.1	PP512586	Pear rhabdovirus 1	L protein [Pear rhabdovirus 1]	2259
XDL28687.1	PP942924	European bat lyssavirus 1	polymerase [European bat lyssavirus 1]	2127
XDO02615.1	OR888933	European bat lyssavirus 1	polymerase [European bat lyssavirus 1]	2127
XDO03457.1	PQ124058	Lyssavirus rabies	polymerase protein [Lyssavirus rabies]	2127
XDO61536.1	PQ066876	Siniperca chuatsi rhabdovirus	RNA-dependent RNA polymerase [Siniperca chuatsi rhabdovirus]	2086
XFO98441.1	PP944994	Alpharicinrhavirus bole	RNA-dependent RNA polymerase [Alpharicinrhavirus bole]	2171
XFO98552.1	PP945082	Rhabdoviridae sp.	RNA-dependent RNA polymerase [Rhabdoviridae sp.]	2173
XFO98557.1	PP945083	Rhabdoviridae sp.	RNA-dependent RNA polymerase [Rhabdoviridae sp.]	2173
XFO98562.1	PP945084	Rhabdoviridae sp.	RNA-dependent RNA polymerase [Rhabdoviridae sp.]	2173
XFO98572.1	PP945088	Taishun Tick Virus	RNA-dependent RNA polymerase [Taishun Tick Virus]	2226
XFO98737.1	PP945238	Guyuan Rhabd tick virus 1	RNA-dependent RNA polymerase [Guyuan Rhabd tick virus 1]	2175
XFO98847.1	PP945260	Guyuan Rhabd tick virus 1	RNA-dependent RNA polymerase [Guyuan Rhabd tick virus 1]	2175
XHB18460.1	PQ206275	Physostegia chlorotic mottle virus	RNA-directed RNA polymerase [Physostegia chlorotic mottle virus]	1946
XHB38203.1	PQ167770	Gagosa Mountain virus	RNA-dependent RNA polymerase [Gagosa Mountain virus]	2154
XHH86458.1	PQ303396	Physostegia chlorotic mottle virus	L protein [Physostegia chlorotic mottle virus]	1946
XII91831.1	PP050495	Carpione rhabdovirus	RNA-dependent RNA polymerase [Carpione rhabdovirus]	1983
XKB63884.1	PQ480188	Hardee County ephemerovirus 1	polymerase [Hardee County ephemerovirus 1]	2119
XLQ27507.1	OR971482	Lyssavirus rabies	polymerase [Lyssavirus rabies]	2127
XLS40413.1	PQ622883	Vesicular stomatitis Indiana virus	polymerase protein [Vesicular stomatitis Indiana virus]	2109
XLS40547.1	PQ622910	Vesicular stomatitis Indiana virus	polymerase protein [Vesicular stomatitis Indiana virus]	2109
XLV46644.1	PQ603086	Lyssavirus rabies	polymerase [Lyssavirus rabies]	2127
XMO98435.1	PQ036169	Hyalomma marginatum rhabdovirus	RNA-dependent RNA polymerase [Hyalomma marginatum rhabdovirus]	2260
XNX43351.1	PQ686576	Micropterus salmoides rhabdovirus	RNA-dependent RNA polymerase [Micropterus salmoides rhabdovirus]	2086
XNZ84372.1	PQ742170	Ephemerovirus sp. 'akisim'	polymerase [Ephemerovirus sp. 'akisim']	2139
XOD48205.1	PQ773030	Merida-like virus	RNA-dependent RNA polymerase [Merida-like virus]	2136
XPR30385.1	PV185937	Chinese rice-field eel rhabdovirus	L protein [Chinese rice-field eel rhabdovirus]	2086
XPT07478.1	PV178704	Lyssavirus rabies	RNA-dependent RNA polymerase [Lyssavirus rabies]	2127
XQF01813.1	PV231214	Spiraea cytorhabdovirus 1	RNA-dependent RNA polymerase [Spiraea cytorhabdovirus 1]	2122
XQF01820.1	PV231215	Spiraea cytorhabdovirus 1	RNA-dependent RNA polymerase [Spiraea cytorhabdovirus 1]	2122
YP_009094125.1	NC_025356	Sprivivirus esox	RNA-dependent RNA polymerase protein [Sprivivirus esox]	2095
YP_009362274.1	NC_034550	Chaco virus	polymerase [Chaco virus]	2097
YP_010797959.1	NC_076266	Xinjiang tick rhabdovirus	polymerase [Xinjiang tick rhabdovirus]	2172
YP_010798551.1	NC_076487	hymenopteran rhabdo-related virus 109	RNA-dependent RNA polymerase [hymenopteran rhabdo-related virus 109]	2122

## Sheet: Appendix 2 Table 3 
Article DOI: https://doi.org/10.3201/eid3111.251203
Appendix 1 Table 3. Animal cell lines used in this study for attempted virus isolation
Cell line	Host	Tissue	Continuous or Primary (Finite)	Source	Media*
BWK	Beluga (Delphinapterus leucas)	Kidney	Primary (Finite)	Developed in House	DMEM/F-12+10% FBS
BHK-21 clone 13	Golden Syrian hamster (Mesocricetus auratus)	Kidney	Continuous	ATCC	DMEM/F-12+1-% FBS
Vero.DogSLAMtag	African green monkey (Chlorocebus sabaeus)	Kidney	Continuous	Dr. Yasuke Yanagi, Department of Virology, Kyushu University, Fukuoka, Japan	DMEM/F-12+4% FBS
RSPK	Ringed seal (Pusa hispida)	Kidney	Primary (Finite)	Developed in House	DMEM/F-12+10% FBS
SSN-1	Striped snakehead fish, Channa (Ophicephalus striatus)	Whole fry	Continuous	ECACC (ref #96082808)	DMEM/F-12+10% FBS
MNA	mouse	neuroblastoma	Continuous	MilliporeSigma. St. Louis, Missouri, USA	DMEM/F-12+10% FBS
*Media formulation abbreviation: DMEM/F-12 - Dulbecco's Modified Eagle Medium/Nutrient Mixture F-12.
